# Supplementary material for: Unravelling the Strain: Accurate Ring Strain Energies in Chalcogeniranes and Predictive Models for Most p‑Block Three-Membered Rings
Source: Inorg Chem. 2025 Jun 3;64(23):11832–44. doi: 10.1021/acs.inorgchem.5c01736 (PMC12175124; doi:10.1021/acs.inorgchem.5c01736)
Supplement: Supplementary file 2 [file ic5c01736_si_002.xyz]

5
B2O
  B   1.42691527443020      0.04904701900097     -0.86228414125189
  H   2.15417531867490     -0.87770985108019     -0.93715208701157
  B   0.52185831560783      1.32902899235802     -0.86221891422352
  H   -0.10946248086097      2.32361816416463     -0.93695274817755
  O   0.39993273159316      0.28284533190073      0.03589721035373

5
B2S
  B   2.56883428517002      2.25875206000819     -0.14757210383184
  H   3.27381617154114      3.20237785163760     -0.13690166592785
  B   2.03026102428338      0.76547655197148     -0.19006675872792
  H   1.97115348302716     -0.40993501888111     -0.23971980031216
  S   0.78228474541345      2.05674666084176     -0.07704838011099

5
B2Se
  B   2.62432067736528      2.23536362821364     -0.14676526004177
  H   3.34805657980495      3.16398261699032     -0.13577169635599
  B   2.08337491419391      0.74538963490775     -0.18788668414121
  H   2.04311194303034     -0.43036223155969     -0.23494047347674
  Se  0.68014376543611      2.09555455177896     -0.07926977314978

5
B2Te
  B   2.65799869018953      2.21983644417708     -0.14866980692454
  H   3.40250429146106      3.13140299364915     -0.13918354390272
  B   2.11911060642646      0.73571253316433     -0.18958133927951
  H   2.10598512131867     -0.44023539744460     -0.23775198499311
  Te  0.49340917043487      2.16321162678502     -0.06944721206561

5
B2Po
  B   2.68208788065401      2.20750829144173     -0.15005087357340
  H   3.41703886685922      3.12614944371197     -0.13998544967178
  B   2.14547926277865      0.72985686227014     -0.19074402405049
  H   2.12043630358446     -0.44541317140236     -0.23856318335335
  Po  0.41396556595425      2.19182677430949     -0.06529035651647

5
Al2O
  Al  1.63076252755735      3.07413658501244      0.04569077309306
  H   0.77596905504077      4.40614253083531      0.02848421495093
  Al  2.78906429296654      1.00835358848146      0.03306052960442
  H   3.48043122006392     -0.41497540819111     -0.00127430595525
  O   1.14080488320951      1.44378350580176     -0.29490298007392

5
Al2S
  Al  2.84842427795143      2.58392429413640     -0.14343162150299
  H   3.54397781920931      3.99821715898802     -0.11246074475227
  Al  2.02977712870268      0.33469887697132     -0.20497520946824
  H   1.65339611393255     -1.19526311025896     -0.25441268271035
  S   0.67851491044578      2.09742119958588     -0.07768555891714

5
Al2Se
  Al  2.88696821541939      2.57631752151768     -0.14248686000288
  H   3.64314699092549      3.95903717098203     -0.11231810863653
  Al  2.06696184939981      0.31577812109156     -0.20484095300914
  H   1.75837605646130     -1.22901679687194     -0.25502733205602
  Se  0.56315883097613      2.13771389972542     -0.08918118760815

5
Al2Te
  Al  2.89995272503820      2.57969900095130     -0.14305562077240
  H   3.73824974336509      3.91490997748021     -0.11664414558544
  Al  2.07452082657188      0.30478528831147     -0.20570855717056
  H   1.86008820029056     -1.25642542495336     -0.25894946352401
  Te  0.34580044791639      2.21686107465512     -0.07949665426031

5
Al2Po
  Al  2.90583353703545      2.57956178046676     -0.14379570365173
  H   3.77498640379545      3.89567084625636     -0.11801599103731
  Al  2.07910197372785      0.30107341974783     -0.20650089164834
  H   1.90073470472681     -1.26526175131413     -0.26005937659172
  Po  0.25795532389657      2.24878562128791     -0.07548247838362

5
Ga2O
  Ga  2.70904124282162      2.60827473414958     -0.13178884947459
  H   3.18079097321645      4.09846729862833     -0.09244875305289
  Ga  1.90053808686338      0.40437547466806     -0.19214209828793
  H   1.30053793285853     -1.03867190810988     -0.23039352436885
  O   0.96272390230826      1.99626043134890     -0.10966458307630

5
Ga2S
  Ga  2.85992213255896      2.55609079453734     -0.14324056236408
  H   3.55215770773430      3.95077310539182     -0.11598690632229
  Ga  2.05473744111247      0.34906913067938     -0.20400047253198
  H   1.69220737603044     -1.16456015814407     -0.25389788112802
  S   0.63008503692070      2.11559170721651     -0.07187372942481

5
Ga2Se
  Ga  2.91708628498339      2.55217836431903     -0.14442767711092
  H   3.68064073101300      3.90920896276768     -0.11320525581075
  Ga  2.08199909609130      0.35163153428376     -0.20250727033707
  H   1.76253215546078     -1.17216760812460     -0.24475501255830
  Se  0.53816019028567      2.19319425851671     -0.12729342044777

5
Ga2Te
  Ga  2.92767977480953      2.55180323490074     -0.14452477760206
  H   3.76712426370291      3.86461846228451     -0.11542096368139
  Ga  2.08974912589163      0.34537844074364     -0.20377590339404
  H   1.85643028788821     -1.19470078812419     -0.24594516675379
  Te  0.33943500554186      2.26694616195788     -0.12252182483353

5
Ga2Po
  Ga  2.93438049397828      2.54899479826082     -0.14495962619405
  H   3.80015846480366      3.84606763352197     -0.11540026251441
  Ga  2.09434640198653      0.34284437131977     -0.20752523269684
  H   1.89521087338527     -1.20330544796084     -0.24423074454243
  Po  0.25632222368039      2.29944415662086     -0.12007277031709

5
In2O
  In  2.80507875270466      2.75538059923876     -0.13047319701955
  H   3.29466013541629      4.40768063668867     -0.08315679227633
  In  1.88107355406227      0.22954179760299     -0.19853524548198
  H   1.18687749563194     -1.34803272650073     -0.23723355316181
  O   0.88594220025307      2.02413572365528     -0.10703902032089

5
In2S
  In  2.96230121548177      2.69484235886812     -0.14283108475802
  H   3.66122564790721      4.26224978425582     -0.10640732624432
  In  2.04307031567245      0.17740522852526     -0.21125912446360
  H   1.57605667168334     -1.47341561955882     -0.26141067434736
  S   0.54645584361209      2.14588282759058     -0.06709134195788

5
In2Se
  In  3.01897709869774      2.69046228065324     -0.14195892777919
  H   3.79574831148023      4.22111799449131     -0.10485205754074
  In  2.06830683770116      0.18113081311639     -0.20701959758529
  H   1.64104914878166     -1.48050618468416     -0.25293182615950
  Se  0.45633706117334      2.22184060818580     -0.12542622720008

5
In2Te
  In  3.02444237982342      2.69111038521333     -0.14228158979777
  H   3.88990633563032      4.17465305041847     -0.10738472268611
  In  2.07069787523816      0.17686445256533     -0.20657766041534
  H   1.74312186934020     -1.50847775302789     -0.25537215628564
  Te  0.25224999780204      2.29989537659334     -0.12057250707994

5
In2Po
  In  3.03027021686289      2.68884572120450     -0.14256122480938
  H   3.92361160681065      4.15733224318365     -0.10830362790626
  In  2.07147397811208      0.17518030586762     -0.20653625549282
  H   1.78291865924624     -1.51857236067820     -0.25622864410181
  Po  0.17214399680225      2.33125960218502     -0.11855888395455

5
Tl2O
  Tl  2.31933942441273      3.13896155880908     -0.10417900252654
  H   3.58371414825330      4.21349011869112     -0.09177397632689
  Tl  2.34542956821271      0.00018549946676     -0.21324213063407
  H   1.03521617491765     -1.29850448480241     -0.23166276101525
  O   0.76993282227182      2.01457333852040     -0.11557993775780

5
(Tl2O)‡
  Tl  2.81581921856161      2.78627602378024     -0.12536758418133
  H   3.35422046146506      4.43037168668123     -0.07837697092182
  Tl  1.87029097138088      0.19922468580813     -0.19694416177401
  H   1.22087953965758     -1.40356272241228     -0.23910919489396
  O   0.79242194700298      2.05639635682758     -0.11663989648942

5
Tl2S
  Tl  2.32160265462036      3.17671106305136     -0.10499765367589
  H   3.75694290052738      4.05094701950840     -0.09909818476870
  Tl  2.47524385212556      0.01377016961578     -0.21142513469292
  H   1.21498251195092     -1.32512289588246     -0.23472401695869
  S   0.28486021884398      2.15240067439187     -0.10619281816436

5
(Tl2S)‡
  Tl  2.83854317930362      2.77023859367375     -0.13304174354673
  H   3.53119734539379      4.34770082823626     -0.09276187216677
  Tl  1.90923277791185      0.19602890399181     -0.20512761104693
  H   1.43457685140634     -1.45977378449605     -0.25643328510539
  S   0.34008198405246      2.21451148927905     -0.06907329639473

5
Tl2Se
  Tl  3.59901867235313      2.46183996247376     -0.17315565734040
  H   3.52077035938084      4.29613518830559     -0.12246888713446
  Tl  1.43172582267630      0.16123021138204     -0.19615249944778
  H   1.99101310412858     -1.43173527934416     -0.27529104768960
  Se  0.43789049929521      2.34657542894531     -0.06512054465255

5
(Tl2Se)‡
  Tl  3.04572056393465      2.71115765104588     -0.15659012495371
  H   3.81501923296229      4.25465220629511     -0.12637243022497
  Tl  2.07882830834793      0.14812324228206     -0.21667133447847
  H   1.63706671453639     -1.51794487722952     -0.26134307069100
  Se  0.40378363805264      2.23805728936891     -0.07121167591662

5
Tl2Te
  Tl  3.61187438134301      2.44061654104324     -0.15378840998759
  H   3.57179266461439      4.27535602673914     -0.09896078208203
  Tl  1.45321441200617      0.13392216698914     -0.20296872473855
  H   2.08920450507315     -1.44500125707071     -0.25792812101736
  Te  0.25433249479738      2.42915203406173     -0.11854259843927

5
(Tl2Te)‡
  Tl  3.05099226254495      2.71327842275034     -0.13119432695210
  H   3.90030299985543      4.21777791804717     -0.08487703086953
  Tl  2.08596497756998      0.14241155690161     -0.20442000532689
  H   1.73626948169469     -1.54887946169446     -0.25247062515556
  Te  0.20688873616887      2.30945707575778     -0.15922664796069

5
Tl2Po
  Tl  3.62349555562958      2.42050539952830     -0.15610830032670
  H   3.58795930725935      4.25621087166115     -0.10111739614913
  Tl  1.45603002686268      0.12508754985159     -0.20350404105464
  H   2.11471543326660     -1.45455775142576     -0.25667685081874
  Po  0.19821813481589      2.48679944214730     -0.11478204791561

7
C2O
  C   -0.32154116244261     -0.11469124150117      0.16811474651976
  H   -0.74683926427135     -0.49893981039342      1.09051857005839
  H   0.76225235432793     -0.05005460684639      0.14438157577811
  C   -1.06508771285172     -0.25518959101039     -1.08417054630843
  H   -0.52679673356257     -0.29362106044761     -2.02656034868733
  H   -2.03560332750774     -0.74251474147008     -1.08000820359659
  O   -1.01036967293854      0.99857802665886     -0.40252543088217

7
C2S
  C   -1.13973862678614     -0.50362065921846      0.33912635998046
  H   -1.93476762962264     -1.19722287850735      0.58261485330845
  H   -0.21346997430099     -0.66574303039183      0.87597172378170
  C   -1.06605393483495      0.02066125348058     -1.04225481880719
  H   -0.08876505737205      0.22177323041619     -1.46285160269118
  H   -1.81012235794215     -0.30940709060704     -1.75631986528554
  S   -1.65066506914108      1.23898834482792      0.18113105971331

7
C2Se
  C   -1.12639403723690     -0.53605418053374      0.32015901750967
  H   -1.92901344139873     -1.21496204201429      0.57431180492198
  H   -0.20495254470950     -0.68428029351786      0.86672984662089
  C   -1.05499576194034     -0.01334267329716     -1.04783877188388
  H   -0.08320427894931      0.20757885169397     -1.46799052400307
  H   -1.80743907797796     -0.32254987266817     -1.76055288816861
  Se  -1.69758349778726      1.36903937033725      0.23259922500303

7
C2Te
  C   2.15916047774993      0.90443746980570      2.14546368150883
  H   1.63564136722569      0.66424818028773      1.23077883241001
  H   1.63564135259090      0.66424812044347      3.06014850428890
  C   3.61113062437204      0.90447679258785      2.14546367245898
  H   4.13466297241084      0.66431665193484      1.23077876661878
  H   4.13466299797323      0.66431665239984      3.06014858323226
  Te  2.88508840767738      2.99766940254057      2.14546364948223

7
C2Po
  C   2.16759505479415      0.86793808081288      2.14546380725497
  H   1.63565730972597      0.65759090505337      1.22881812054441
  H   1.63565731649266      0.65758995274796      3.06210926678049
  C   3.60269795506575      0.86797597538919      2.14546365275673
  H   4.13464703116353      0.65765651644647      1.22881811854020
  H   4.13464695173732      0.65765683819142      3.06210930367262
  Po  2.88508658102060      3.09730500135870      2.14546342045056

7
Si2O
  Si  -0.21935944835783     -0.04884242443336      1.82084491629874
  H   -0.81429254043019     -1.23600571996207      2.47361946042535
  H   -1.00385826798470      1.16303951785741      2.14536979994185
  Si  1.68672518990055     -0.04880187246265      0.72067627932892
  H   2.35965966075767      1.16303422380851      0.20293037304137
  H   2.54923589099637     -1.23605117174018      0.53120959749124
  O   0.09404432604327     -0.25099396539229      0.16270824703501

7
Si2S
  Si  -0.25976625370716      0.02328065668147      1.80123183102251
  H   -0.88016301805564     -1.21708150844338      2.31148431260302
  H   -0.75839624622103      1.21308221933036      2.52193822568607
  Si  1.68998538762144      0.02329868376662      0.67655819772372
  H   2.56318086386578      1.21324450946929      0.60460488278968
  H   2.44197825676225     -1.21695498382477      0.39372768179526
  S   -0.20493132896097      0.20823881341153     -0.35592973094409

7
Si2Se
  Si  -0.26238449271880      0.02290980757157      1.80800121712462
  H   -0.85532009026310     -1.22182996249581      2.33929619805681
  H   -0.73143296243035      1.21046924179071      2.55171846463364
  Si  1.69718804150963      0.02289375171884      0.67804806990185
  H   2.57555302429549      1.21059032352516      0.64264435795228
  H   2.45381668886835     -1.22163675175893      0.42923108290926
  Se  -0.28553254795654      0.22371198003958     -0.49532398990229

7
Si2Te
  Si  -0.26549102109446      0.02223866074695      1.81747374001509
  H   -0.81531320280380     -1.22916017762632      2.37947876635344
  H   -0.69256362664223      1.20637008484615      2.59180951479767
  Si  1.70688191816013      0.02228803287139      0.68008488359836
  H   2.59092866147310      1.20649405327720      0.69636601835581
  H   2.46857365523917     -1.22893718107380      0.48400465681244
  Te  -0.40112872302723      0.24781491734956     -0.69560217925664

7
Si2Po
  Si  -0.26334344693691      0.02161666701771      1.82327005320573
  H   -0.79822856631721     -1.23187646315166      2.39578642687574
  H   -0.67573223853722      1.20443628451984      2.60809530160171
  Si  1.71058007607081      0.02173409482976      0.68494470564501
  H   2.59666731536649      1.20446304877418      0.71900579170555
  H   2.47406865451280     -1.23151104055719      0.50684692077034
  Po  -0.45212413285409      0.25824579895849     -0.78433379912792

7
Ge2O
  Ge  -0.26104108596995     -0.04451910099248      1.87676528694163
  H   -0.86428445743128     -1.29936400076138      2.52943313305253
  H   -1.06386431758756      1.23071496859117      2.18313728506841
  Ge  1.75590180875183     -0.04461205060185      0.71160536967643
  H   2.42218938423502      1.23103825625577      0.17021523104491
  H   2.62230181233421     -1.29970956809467      0.51599344619461
  O   0.04095166659288     -0.26816991672118      0.07020892158397

7
Ge2S
  Ge  -0.29630326197309      0.02038803522928      1.85110279737258
  H   -0.94669458082824     -1.27715927589501      2.34758360440008
  H   -0.81675846251486      1.27272807508430      2.56803450484023
  Ge  1.75123283017546      0.02045774127776      0.66861455189576
  H   2.63217361476614      1.27295422147446      0.57745460977018
  H   2.50659526118869     -1.27717111738058      0.35463273794075
  S   -0.23835773950943      0.21491071060092     -0.41380740554342

7
Ge2Se
  Ge  -0.29896416655647      0.02027733932812      1.85462136627002
  H   -0.92210756304289     -1.28076936204556      2.37528961242369
  H   -0.78907534367455      1.26963399996153      2.59726538343838
  Ge  1.75557915539722      0.02034390683924      0.66817255015392
  H   2.64381967542372      1.26972169287159      0.61598300899773
  H   2.51855838220470     -1.28065548941138      0.38996011042178
  Se  -0.31592247844707      0.22855630284759     -0.54767663102935

7
Ge2Te
  Ge  -0.30364954840814      0.02065374364274      1.85821396262200
  H   -0.88080164127192     -1.28614228676782      2.41696768882104
  H   -0.75228130232403      1.26241567918490      2.63902585398152
  Ge  1.76106559270423      0.02097885682355      0.66432115773211
  H   2.66156056537805      1.26270129919756      0.66920424353923
  H   2.53372434817413     -1.28620584000165      0.44715286593178
  Te  -0.42773035294767      0.25270693831185     -0.74127037195152

7
Ge2Po
  Ge  -0.30189488189337      0.02045489151428      1.86159795567672
  H   -0.86389102704538     -1.28779965468813      2.43391785332986
  H   -0.73643919136417      1.25905488182453      2.65621789989614
  Ge  1.76305864929398      0.02128830157511      0.66550728989637
  H   2.66881921174277      1.25944042163541      0.69220634883498
  H   2.53958600309289     -1.28789407139134      0.47102682634114
  Po  -0.47735110252207      0.26256361992127     -0.82685877329905

7
Sn2O
  Sn  -0.38651509914498     -0.03639286773123      2.00942350017298
  H   -1.10917576400250     -1.43928612114534      2.67886884621069
  H   -1.33063863522761      1.36556978229988      2.29511719978422
  Sn  1.93340785082985     -0.03619081482583      0.67009856946083
  H   2.65276200724039      1.36546086183447     -0.00555622281108
  H   2.87439375530224     -1.43914858654743      0.37860036648658
  O   0.01792069592776     -0.27463366620913      0.03080641425827

7
Sn2S
  Sn  -0.42136194450544      0.01579669354714      1.97688593088848
  H   -1.20977880482894     -1.41448965786743      2.47943683001205
  H   -1.06726121717457      1.41076992654287      2.72309533290933
  Sn  1.92289955673518      0.01584017460507      0.62472582852619
  H   2.89156591346595      1.41103054961690      0.43752476139691
  H   2.75202760846953     -1.41430896856197      0.19221375530483
  S   -0.27620345085704      0.22246967250856     -0.48026703836163

7
Sn2Se
  Sn  -0.42861930752855      0.01671535883475      1.97405925515130
  H   -1.18487807881386     -1.41756590327543      2.51288193558542
  H   -1.04166866520535      1.40510247721666      2.75898867043952
  Sn  1.92424796241804      0.01656150124844      0.61820512674238
  H   2.90910146354022      1.40562569868726      0.47708722892410
  H   2.76793424140481     -1.41754140023456      0.22993617604800
  Se  -0.35422995451065      0.23821065791401     -0.61754299221454

7
Sn2Te
  Sn  -0.43919246296897      0.01772975643251      1.97008458396127
  H   -1.14375388576747     -1.42230905534294      2.56220848720710
  H   -1.00171849464268      1.39698841942340      2.80794962037077
  Sn  1.92578651618829      0.01769606766665      0.60614946805949
  H   2.93242680741339      1.39710224070402      0.53650300481702
  H   2.79111561861666     -1.42200506526759      0.29101061417474
  Te  -0.47277643753459      0.26190602677506     -0.82029037791422

7
Sn2Po
  Sn  -0.44175306735727      0.01791713205213      1.96900074047521
  H   -1.12578521255468     -1.42411547880810      2.58134455172612
  H   -0.98406777403454      1.39355422755273      2.82685428101847
  Sn  1.92623931447166      0.01792372428249      0.60440909700394
  H   2.94022360220023      1.39362133779975      0.56092045227970
  H   2.79871020635152     -1.42365169948079      0.31590818059311
  Po  -0.52167940777229      0.27185914699290     -0.90482190242037

7
Pb2O
  Pb  -0.57204605656255     -0.06184595934916      1.92478679361400
  H   -1.12003963959525     -1.50895821028574      2.77685341869459
  H   -1.35489876382411      1.45886447220177      2.36649167311545
  Pb  2.07135740084132     -0.00057364419726      0.85208133103994
  H   2.69480685236624      1.37138920357042     -0.11092158845278
  H   2.92047329978317     -1.46727028650094      0.28120042300500
  O   0.01250171791630     -0.28622698776370     -0.03313337745375

7
Pb2S
  Pb  -0.69539632438487     -0.08199642715158      1.84872575107262
  H   -0.99991383465804     -1.46042123171005      2.90872119724272
  H   -1.23622130527741      1.46583831291041      2.50283190197243
  Pb  2.09296528375544      0.01634728143282      0.95507579442895
  H   2.75379618230543      1.36694442238321     -0.01526153815116
  H   2.97399130160867     -1.43031560802654      0.37685438748174
  S   -0.23706649242411     -0.37101816216289     -0.51958882048485

7
Pb2Se
  Pb  -0.72260699289377     -0.08530560622173      1.84266372221517
  H   -0.97904740523418     -1.44473557527829      2.94253403581732
  H   -1.19853655391653      1.46838776859173      2.53821340779664
  Pb  2.09777252113566      0.01779038178174      0.98061118570074
  H   2.76373407549263      1.37087727603836      0.01460767009387
  H   2.98619050258014     -1.42085946751701      0.39140723312884
  Se  -0.29535133623883     -0.40077618971942     -0.65267858119012

7
Pb2Te
  Pb  -0.76750007194914     -0.08958513934374      1.83326277344246
  H   -0.93304388610484     -1.42070395550311      2.99023185875890
  H   -1.15745973485839      1.46350013460106      2.59070907154238
  Pb  2.10952314768018      0.02638475725578      1.02966078557497
  H   2.77583137451820      1.36756070921318      0.04182445922927
  H   2.99508203997213     -1.41086023058142      0.42262870881372
  Te  -0.37027805833303     -0.43091768796638     -0.85095898379924

7
Pb2Po
  Pb  -0.78771799596289     -0.09201693496750      1.82857230011158
  H   -0.91366869285037     -1.40875391481020      3.01126169549346
  H   -1.13831371063910      1.46003426562332      2.61381257669655
  Pb  2.11397585470445      0.03109634365892      1.05635649031961
  H   2.77759329985553      1.36395036835353      0.05087766767129
  H   2.99463085850418     -1.40520162849836      0.43220560007625
  Po  -0.39434480268669     -0.44372991168433     -0.93572765680628

5
N2O
  N   0.05298164430198      0.75987836153245      0.07042470028866
  H   -0.26306474436111      0.75022063088847     -0.90545295649706
  N   1.48555333447367      0.68543624326147     -0.03979634739881
  H   1.78475789723148      0.41619944223404      0.90374622033193
  O   0.84495896370247      1.96819161158326      0.15972737067003

5
N2S
  N   0.04086928382066      0.70747694164684      0.05731894735818
  H   -0.27205499157532      0.65322866024911     -0.91407445205543
  N   1.49127654878042      0.63061810330143     -0.03909825966377
  H   1.78184129802980      0.31928586841468      0.88996194200043
  S   0.86325495629293      2.26931671588763      0.19454080975534

5
N2Se
  N   0.05023800563507      0.65569531131048      0.05435361706886
  H   -0.27023114553712      0.63619906220155     -0.91619510045298
  N   1.47554336353773      0.58094728021744     -0.04785359207421
  H   1.77812591920204      0.30265581946027      0.88810377194413
  Se  0.87151095251078      2.40442881630994      0.21024029090894

5
N2Te
  N   0.05841819448054      0.60376941194146      0.04887074258194
  H   -0.27070213991354      0.60268942147966     -0.91951910551636
  N   1.46119969246424      0.53031792621397     -0.05426630573349
  H   1.77454641706514      0.26943995427429      0.88370996814106
  Te  0.88172493125212      2.57370957559030      0.22985368792160

5
N2Po
  N   0.07119769359152      0.56050287500644      0.04574418855509
  H   -0.26802517624622      0.59531142821948     -0.91961986803669
  N   1.44340225388737      0.48883274210999     -0.06100277575099
  H   1.77102275208800      0.26265729177154      0.88217931823456
  Po  0.88758957202783      2.67262195239223      0.24134812439278

5
P2O
  P   -0.30079582785032      0.77709892019132      0.15097099243085
  H   -0.60741035721103      0.77284739133402     -1.24796573989502
  P   1.84009275623702      0.67842901879358     -0.11899620649348
  H   2.12460159134456      0.31842794447832      1.23780007118194
  O   0.84869893282826      2.03312301470245      0.16683987017046

5
P2S
  P   -0.33044934598947      0.61303769097199      0.17681598091583
  H   -0.58537620853423      0.66354143034767     -1.22477858377348
  P   1.86406248650637      0.49236867666632     -0.07469041255206
  H   2.09493078145440      0.10308561332677      1.27694247373436
  S   0.89667845217752      2.36164307168393      0.31745968690450

5
P2Se
  P   -0.33604213453637      0.57086397207281      0.17338794090110
  H   -0.58369874484605      0.63985008253849     -1.22682695531532
  P   1.86388014978212      0.45120247073095     -0.08316621422964
  H   2.09001068619591      0.07919734849451      1.27235491145695
  Se  0.90569620901897      2.49256260915992      0.33599946241607

5
P2Te
  P   -0.34259878192702      0.51527195859225      0.16719095701001
  H   -0.58418644482022      0.60525669108487     -1.23142757689402
  P   1.86253116634022      0.39551083348788     -0.09372197232888
  H   2.08515556943193      0.04607342823791      1.26677720929567
  Te  0.91894465658967      2.67156357159377      0.36293052814638

5
P2Po
  P   -0.34224730647694      0.48745826867127      0.16456189858812
  H   -0.58350222889882      0.59046141062124     -1.23291074671702
  P   1.85904602963452      0.36854178157661     -0.09928435993760
  H   2.08159682910118      0.03169026695730      1.26412798200956
  Po  0.92495284225464      2.75552475517027      0.37525437128611

5
As2O
  As  1.14210842104164      0.53659818881355     -0.30765643164222
  H   1.64886472993092      0.50238462587496      1.14928341852607
  As  -1.16452130667474      0.54987607341267      0.34531253420754
  H   -1.65811289125183      0.90897264036103     -1.07158828029421
  O   -0.06816893991389     -0.85346570892556     -0.15349347529405

5
As2S
  As  1.17188272399867      0.63796281792052     -0.30165781007194
  H   1.64943822782317      0.60084869127453      1.15753099160869
  As  -1.18721896680904      0.65086566170393      0.36419008616164
  H   -1.64985566399324      1.00708160092805     -1.05646198420205
  S   -0.08407630788746     -1.25239295229038     -0.20174351799321

5
As2Se
  As  1.17721158330888      0.67519184862011     -0.29922603897390
  H   1.64793280043646      0.62463264018350      1.15979440666708
  As  -1.18955844710381      0.68890744385092      0.37184707484176
  H   -1.64544486169084      1.03167193192048     -1.05214861031735
  Se  -0.08997106181860     -1.37603804503835     -0.21840906671444

5
As2Te
  As  1.18451091114388      0.72837482282585     -0.29571936366490
  H   1.64560722050219      0.65786648950910      1.16351842576398
  As  -1.19070838610104      0.74263887976169      0.38160984931630
  H   -1.64148949647383      1.06623010505199     -1.04658892404593
  Te  -0.09775023593910     -1.55074447761196     -0.24096222186630

5
As2Po
  As  1.18510500646052      0.75280101133335     -0.29434479625165
  H   1.64219596503854      0.67442692924319      1.16534330655392
  As  -1.18682094607946      0.76753599852534      0.38609122526361
  H   -1.63891967727029      1.08148001530660     -1.04365766648456
  Po  -0.10139033501722     -1.63187813487182     -0.25157430357818

5
Sb2O
  Sb  -0.59511009905103      0.64259543767858      0.25427876148205
  H   -0.85698165345202      0.75949443581022     -1.45386562415595
  Sb  2.14890129967618      0.48114989559827     -0.05476166350550
  H   2.38342491805494      0.03705758319415      1.60287268589216
  O   0.88864997295099      2.01994270808394      0.32571474979179

5
Sb2S
  Sb  -0.63256606181170      0.54227916682327      0.24086696282799
  H   -0.86109701693234      0.64806700752870     -1.46695559718746
  Sb  2.16948827745119      0.37610809901177     -0.07314940180225
  H   2.37242127267997     -0.07229945278287      1.58148668098142
  S   0.92063796679195      2.44608523978429      0.39199026468485

5
Sb2Se
  Sb  -0.64083486877967      0.50688388834195      0.23706224780646
  H   -0.86144041512126      0.62282995788576     -1.46926450805217
  Sb  2.17349175693942      0.34165746906387     -0.07930681905014
  H   2.36861944993934     -0.09934598873620      1.57675286127361
  Se  0.92904851520123      2.56821473380978      0.40899512752679

5
Sb2Te
  Sb  -0.65167749417538      0.45533694377597      0.23117600311212
  H   -0.86212151215504      0.58402926798535     -1.47373235245183
  Sb  2.17716098537844      0.29005597603093     -0.08994357645568
  H   2.36158407051504     -0.13535236326680      1.56915104508397
  Te  0.94393838861600      2.74617023583970      0.43758779021597

5
Sb2Po
  Sb  -0.65357574529974      0.43575612160405      0.23092463105596
  H   -0.86189610307768      0.56750684157507     -1.47386328383731
  Sb  2.17354194797407      0.26913861426617     -0.09693198295136
  H   2.35944027293502     -0.15909186146074      1.56072895710277
  Po  0.95137406564738      2.82693034438061      0.45338058813448

5
Bi2O
  Bi  -0.67079319169324      0.62419593923895      0.26210768231207
  H   -0.93343536697753      0.75710699349240     -1.53128591318573
  Bi  2.22573639089113      0.47162129927846     -0.06756160799581
  H   2.46195640193524      0.01626305136816      1.67596414637760
  O   0.88542020402346      2.07105277698718      0.33501460199643

5
Bi2S
  Bi  -0.70875446891964      0.52946587273105      0.24566008607137
  H   -0.94154214884031      0.65297196558789     -1.54645100051314
  Bi  2.24683011431823      0.36675884583035     -0.08374244505789
  H   2.45482515202111     -0.10121726435009      1.65372389050768
  S   0.91752578959968      2.49226064056596      0.40504837849653

5
Bi2Se
  Bi  -0.71764495085165      0.49955318333898      0.24235943438032
  H   -0.94352363666548      0.62702120623054     -1.54837223305870
  Bi  2.25058851168281      0.33140361371653     -0.08879483560242
  H   2.45040556378660     -0.12971618639937      1.64981018876255
  Se  0.92905895022677      2.61197824347848      0.41923635502279

5
Bi2Te
  Bi  -0.73029674819952      0.44968269713860      0.23505198414614
  H   -0.94198359529276      0.59016594384902     -1.55426163078316
  Bi  2.25531555257524      0.28036067828101     -0.09802668179032
  H   2.44345049450246     -0.16437940128573      1.64357291240543
  Te  0.94239873459363      2.78441014238226      0.44790232552646

5
Bi2Po
  Bi  -0.73156580558532      0.43158048655487      0.23391185633290
  H   -0.93965613828490      0.56700954163711     -1.55594629931698
  Bi  2.25314792616934      0.26287461163362     -0.10231374234441
  H   2.43882328632104     -0.18568672842106      1.63820070799266
  Po  0.94813516955889      2.86446214896062      0.46038638684038

3
O3
  O   0.09386091012430      0.06440724156109      0.03526965149479
  O   0.09393865576692      0.06449755394045      1.46580442234933
  O   1.32384627919291     -0.08510885777805      0.75047955747799

3
O2S
  O   -0.05931972724329      0.03724290460917      0.01143813138580
  O   -0.05923924395274      0.03733567196199      1.48965584070930
  S   1.41729965119990     -0.25227254971263      0.75048553128920

3
O2Se
  O   -0.13615455402934      0.03218237662246      0.01590269354031
  O   -0.13607445039589      0.03227487214892      1.48520002247353
  Se  1.50147161622709     -0.30802517482530      0.75048505559012

3
O2Te
  O   -0.23689719065518      0.01378224814689      0.01632249439976
  O   -0.23681870982941      0.01387433684603      1.48479418995780
  Te  1.57837790154835     -0.37992927756519      0.75048513480348

3
O2Po
  O   -0.27514425380558      0.02207936231409      0.02483877704673
  O   -0.27506658299320      0.02217036136681      1.47628095580178
  Po  1.65487283786254     -0.39652241625318      0.75048208631253

3
S2O
  S   0.00918194724687      0.02820332912301     -0.27286566284292
  S   0.00929089628468      0.02830325937099      1.77394612822893
  O   1.38407193985983     -0.04463671082694      0.75047072384674

3
S3
  S   0.42930198475519      1.74609403670489     -0.42347371948631
  S   2.03975597921129      1.79486032676776      0.91045801146058
  S   1.10312864136450     -0.02240077628928      0.46737524022945

3
S2Se
  S   0.43639851834134      1.80951956202442     -0.44009900949792
  S   2.05299253061865      1.85854392267431      0.89795530560267
  Se  1.12626431384302     -0.12495943167104      0.44393161152705

3
S2Te
  S   0.46291073487864      1.91092824442597     -0.48348844297147
  S   2.08700652228559      1.96017051077753      0.86079809738763
  Te  1.15620393873446     -0.23181181212266      0.41171648085451

3
S2Po
  S   0.46563736047062      1.94676268146830     -0.48654134421393
  S   2.08824838901012      1.99606998506196      0.85649989561808
  Po  1.15223544641795     -0.30354572344943      0.41906758386652

3
Se2O
  Se  -0.02563000800796      0.02294445137069     -0.41063921660988
  Se  -0.02551358371618      0.02304878759282      1.91172707067133
  O   1.42913923704733     -0.04513709257167      0.75047663164094

3
Se2S
  Se  0.32410173873635      1.77403413874952     -0.51639974153404
  Se  2.14937140855387      1.82900467113621      0.99551874881331
  S   1.09871345804076     -0.08448522270236      0.47524052492445

3
Se3
  Se  1.11650146581180     -0.17153050522153      0.45627901292439
  Se  0.33741911950935      1.84294053307319     -0.54239916996697
  Se  2.16941906524477      1.89795192281299      0.97602649015876

3
Se2Te
  Se  0.36331171195902      1.94469913368915     -0.58656866846225
  Se  2.20501968783985      2.00004842697964      0.93844810614205
  Te  1.14658579919313     -0.27783519535960      0.42483522675583

3
Se2Po
  Se  0.36561872620140      1.97887791647548     -0.59016820027781
  Se  2.20679996621216      2.03400705747238      0.93444541843179
  Po  1.14249850657844     -0.34597260863867      0.43243744628165

3
Te2O
  Te  -0.06426641203617      0.01197367915610     -0.59366941504196
  Te  -0.06412550582842      0.01210378340491      2.09476066250774
  O   1.46008419148663     -0.03495546329581      0.75046503434386

3
Te2S
  Te  0.19451472456048      1.82063901723550     -0.65247802976955
  Te  2.30482842334383      1.88405390178672      1.09645327657721
  S   1.08574995145189     -0.14744403331018      0.49243927927073

3
Te2Se
  Te  0.20681614782640      1.88996220699355     -0.67963338733358
  Te  2.32568007942473      1.95301838740302      1.07794815331612
  Se  1.10294061588927     -0.23430196777107      0.47429857253021

3
Te3
  Te  1.13175745592394     -0.34663922500830      0.44319616226101
  Te  0.23214838878548      1.99549567146352     -0.72689877135283
  Te  2.36173827372392      2.05723590932320      1.04161382011001

3
Te2Po
  Te  1.10876206428218     -0.36410938538657      0.42710117886872
  Te  0.20802362903137      1.97886947999827     -0.74408823606187
  Po  2.40885842511979      2.09133226116673      1.07489826821134

3
Po2O
  Po  -0.08816638110864      0.00956101093368     -0.67786612161052
  Po  -0.08801418514943      0.00969971298046      2.17895754298204
  O   1.49447222568337     -0.03768742816995      0.75046422026096

3
Po2S
  Po  0.13480164913250      1.84312805015715     -0.71387745389868
  Po  2.37575633029091      1.91081370241190      1.14278779402967
  S   1.08021940317010     -0.18122703877345      0.50040345937265

3
Po2Se
  Po  0.14318290496387      1.90711654995130     -0.73605286455513
  Po  2.39201384544986      1.97335992051969      1.12946523772542
  Se  1.10024009272666     -0.27179784384549      0.47920096534246

3
Po2Te
  Po  0.17193756191746      2.01629027298841     -0.78830561464493
  Po  2.43591795208145      2.08363602744194      1.08621149784022
  Te  1.12703539881882     -0.37360531080709      0.45365627499636

3
Po3
  Po  -0.01386815305569     -0.00756496932502      0.00000000000000
  Po  2.92757966042897     -0.00756501615289      0.00000000000000
  Po  1.45685571262672      2.53847814547791      0.00000000000000

8
AlCGe
  Al  0.00136452985174      0.00811350413886     -0.01130338182522
  H   0.25115651523616     -0.01548596211865      1.54628367767833
  C   0.84333905564418      0.00297469597255     -1.75416695212991
  H   1.32347030843778     -0.89667041360220     -2.14048655556131
  H   1.37531105113627      0.88105017237025     -2.12171365703288
  Ge  -1.20317838783012      0.06562454647936     -2.05971603887332
  H   -1.71744311069916     -1.16609017629030     -2.83181565448293
  H   -1.64291937177683      1.34423148305014     -2.80129125777274

7
CGeSe
  C   -0.02089474017336     -0.06930556173320     -0.01600845606978
  H   -0.08731545419590      0.00819447976828      1.06156918734338
  H   0.98491276439405      0.01147692438732     -0.40761696653658
  Ge  -1.29598260318606     -1.18482200756765     -0.94833395526064
  H   -2.38673129067339     -1.89351613090703     -0.14485494325265
  H   -0.86290098690150     -1.88841475972198     -2.23479773873582
  Se  -1.33107714926383      1.15840824577425     -0.96919640748791

6
CNS
  C   0.00232715514336     -0.03901260292214      0.03739872657276
  H   -0.02453184109154     -0.04317360700226      1.12064096897771
  H   0.99056234066963      0.02049847184690     -0.40678877950418
  N   -0.99921593785732     -0.86005514751940     -0.59152457588429
  H   -0.65244127281039     -1.17982808584863     -1.49504888732795
  S   -1.29311496405374      0.91274262144555     -0.76587717283405

6
CPSe
  C   -0.01796969385619     -0.06891501598749     -0.02143429979475
  H   -0.00640499025884      0.08023587865766      1.05071105661775
  H   0.96002796196044     -0.14214143355515     -0.47898901112255
  P   -1.38035720854410     -1.10756660126229     -0.67600052603716
  H   -0.71663641962134     -1.48893194897974     -1.87679855772200
  Se  -1.26373044967997      1.14904607112699     -0.96549286194129

6
SiPS
  S   -0.05216000751901     -0.01113431587369      0.07187709079923
  Si  -0.00695528313616     -0.06902488785419      2.18152135908533
  H   1.31184653160082      0.02209747043894      2.83421439581108
  H   -1.05591788097895      0.67400745021025      2.90521348194597
  P   -0.51393151775748     -1.92653614105310      1.07132342822245
  H   -1.92129573220922     -1.73441919586820      1.20461462413593

6
SnAsTe
  Te  0.01921157908902     -0.01965680987199      0.16784945276139
  As  -0.27012104302584     -0.26009268101649      2.84282983615081
  H   1.02403798725931      0.48566653447517      3.18608960388216
  Sn  -1.24449445283304      1.86298189285740      1.68682616367082
  H   -0.46712131041686      3.37155019474090      1.85184067480023
  H   -2.93482701007258      1.97711213881500      1.49694521873459
